# Supplementary material for: Uptake and Biotransformation of the Tire Rubber-derived Contaminants 6-PPD and 6-PPD Quinone in the Zebrafish Embryo (Danio rerio)
Source: Environ Sci Technol. 2023 Oct 2;57(41):15598–607. doi: 10.1021/acs.est.3c02819 (PMC10586378; doi:10.1021/acs.est.3c02819)
Supplement: Supplementary file 2 — es3c02819_si_002.xlsx [file es3c02819_si_002.xlsx]

## Sheet: TPs of 6PPD
TP name	ionisation mode	retention time [min]	exact mass [m/z]	assigned formula	Mass error molecular ion ∆ppm	fragments detected	assigned formula fragment	Mass error fragment ∆ppm	neutral loss	Comment
4-HDPA+2O	pos	4.56	218,0817	C12H12NO3	3.2	200072	C12H10NO2	-0.5	H2O
						172,0753	C11H10NO	2	CO
4-HDPA+2O	neg	4.56	216,0654	C12H10NO3	-3.2	172,0759	C11H10NO	-1.7	CO2
4-HDPA+O+SO3	pos	4.66	280,0272	C12H10NO5S	-2.9	200072	C12H10NO2	-0.5	SO3
						172,0753	C11H10NO	2	CO
4-HDPA+O+SO3	neg	4.66	278,0131	C12H8NO5S	2.9	198.056	C12H8NO2	2	SO3
						170.06	C11H6NO	0	CH2O
6PPD+O+glucuronide	pos	5.74	461,2275	C24H33N2O7	-4.3	376.127	C18H20N2O7	-1.1	C6H13
						284,1877	C18H24N2O	-2.1	C6H8O6	AnhydroGlc
						200,0942	C12H12N2O	-3	C6H12
6PPD+O+glucuronide	neg	5.74	459,2130	C24H31N2O7	-0.2	283,1805	C18H23N2O	-1.8	C6H8O6	Glucuronidyl
						279,1716	C15H23N2O3	2.5	C9H8O4
						261,1605	C15H21N2O2	0.8	H2O
						235,1804	C14H23N2O	-2.6	CO2
						166,0868	C9H12NO2	0	C6H9N
4HDPA+CYS+glucuronide	pos	5.91	481,1276	C21H25N2O9S	1	305	C15H17N2O3S	1	C6H8O6	AnhydroGlc
						242,063	C14H12NOS	-2.9	CH3NH2O2
						216.048	C12H10NOS	1.9	C2H2
						183,0673	C12H9NO	6	SH
4HDPA+CYS+glucuronide	neg	5.91	479,1125	C21H23N2O9S	0.2	392,0821	C18H18NO7S		C3H5NO2	Alanine
						216,0485	C12H10NOS		C6H8O6	Glucuronidyl
4-HDPA+2O+CH3	pos	6.07	232,0965	C13H14NO3	3.2	218.082	C12H12NO3	1.4	CH3OH
						200,0703	C12H10NO2	-4.5	H2O
						174.092	C11H12NO	1.1	CO2
6PPD+O+glucuronide +glutathione	pos	6.26	764,2814	C34H46N5O13S	0.1	461,2275	C24H33N2O7	-4.3	C10H13N3O6S	Glutathionyl
						376.127	C18H20N2O7	-1.1	C6H13
						284,1877	C12H28O7	2.8	C6H5N2
						200,0942	C12H12N2O	-3	C6H8O6	AnhydroGlc
6PPD+O+glucuronide +glutathione	neg	6.26	762,2663	C34H44N5O13S	0.9	459,2130	C24H31N2O7	-0.2	C10H13N3O6S	Glutathionyl
						313,1372	C18H21N2OS	-1	C10H13N3O6+C6H8O6
						283,1805	C18H23N2O	-1.8	C6H8O6	Glucuronidyl
4HDPA+NacCYS+glutathione	pos	6.65	650,159	C27H32N5O10S2	0.5	521.116	C22H25N4O7S2	2.5	C5H7NO3
						358,0853	C17H16N3O4S	2.5	C5H9NO3S
						215,0394	C12H9NOS	5.1	C5H7N2O3
4HDPA+NacCYS+glutathione	neg	6.65	648,1440	C27H30N5O10S2	2.3	319,0479	C15H15N2O4S	-1.3	C12H15N3O6S
						387,0616	C13H15N4O8S	1.3	C14H15NO2S
						246,0048	C12H8NOS2	0.4	C3H7NOS	Cysteine
						218,0098	C11H8NS2	0	CO
6PPD+O+Cysteine	pos	6.68	404,1988	C21H30N3O3S	-4.7	330,1273	C17H20N3O2S	0.9	C4H10O
						241,0802	C14H13N2S	1.2	C3H7NO2	alanine (89)
						216,0698	C9H14NO3S	1.9	C6H6N2O
6PPD+O+Cysteine	neg	6.68	402,1844	C21H28N3O3S	-1.7	199,0434	C9H11O3S	2.5	C12H17N3
						183,0113	C8H7O3S	-1.6	CH4
4-HDPA +glucuronide +CH2O (Acyl)	pos	6.77	392,1343	C19H22NO8	-0.5	362,1235	C18H20NO7	1.4	CH2O
						216,1026	C13H14NO2	0.5	C6H8O6	AnhydroGlc
						199,0998	C13H13NO	0.5	OH
						186,910	C12H12NO	4.8	C8H8O6	AnhydroGlc
						184,0764	C12H10NO	1.1	C6H10O6
						156.081	C11H10N	-1.3	CO
						109,0527	C6H7NO	2.8	C5H3O
						92,0495	C6H6N	5.4	C6H4O
						80,0493	C5H6N	8.7	C6H5O
HDPA+glucuronide+CH2O (Acyl)	neg	6.77	390,1188	C19H20NO8	0.0	360,1086	C18H18NO7	1.1	CH2O
						183.068	C12H9NO	-3.8	C6H9O6
4-HDPA+O+ acylglucuronide+N-acetylcysteine	pos	6.89	583,159	C25H31N2O12S	-0.7	407.126	C19H23N2O6S	0	C6H8O6	AnhydroGlc
						375.101	C18H19N2O5S	-0.8	CH3OH
						347,1058	C17H19N2O4S	2,3	CO
						218.064	C12H12NOS	-0.9	C5H7NO3	N-Acetyl-2-iminopropionic acid
4-HDPA+O+ acylglucuronide+N-acetylcysteine	neg	6.89	581,1439	C25H29N2O12S	-0.3	535,1024	C23H23N2O11S	0.2	C2H6O
						276,0688	C14H14NO3S		C9H9NO8
						246,0581	C13H12NO2S	-3.3	CH2O
						230,0275	C12H8NO2S	-0.4	CH4
4-HDPA+O+ acylglucuronide+N-acetylcysteine	pos	7.58	583.159	C25H31N2O12S	-0.7	407.126	C19H23N2O6S	0	C6H8O6	AnhydroGlc
						375.101	C18H19N2O5S	-0.8	CH3OH
						347,1058	C17H19N2O4S	2,3	CO
						257,0741	C14H13N2OS	3,1	C3H6O3
						218.064	C12H12NOS	-0.9	C5H7NO3/C2HN	N-Acetyl-2-iminopropionic acid
4-HDPA+O+ acylglucuronide+N-acetylcysteine	neg	7.58	581,1439	C25H29N2O12S	-0.3	551,1337	C24H27N2O11S	0.2	CH2O
						334,1326	C14H24NO6S	0.6	C10H3NO5
						270,0800	C12H16NO4S	0	C2H8O2
????	pos	7,06	384,1950	C18H30N3O4S	0.5	266,0483	C12H12NO4S	-1.5	C6H18N2
6-PPD+O-2H+SO3	pos	7.02	363,1361/365,1521	C18H23N2O4S/C18H25N2O4S	3,8_5	216,0653	C12H10NO3	-3.7	C6H3NOS
6-PPD+O-2H+SO3	neg	7.02	361,1219	C18H21N2O4S	-0.8	281,1644	C18H21N2O	-3.6	SO3
						261,1416	C17H18N2O	-1.1	CH3
						224,0950	C14H12N2O	-0.4	C3H6
						198,0786	C12H10N2O	-3.5	C2H2
4-HDPA+Glutathione+ NAcCys	pos	7.07	650,159	C27H32N5O10S2	0.5	521.116	C22H25N4O7S2	2.5	C5H7NO3	N-Acetyl-2-iminopropionic acid
						358,0853	C17H16N3O4S	2.5	C5H9NO3S	NAcCys
						215,0394	C12H9NOS	5.1	C5H7N2O3
4-HDPA+Glutathione+ NAcCys	neg	7.07	648,1440	C27H30N5O10S2	2.3	551,0563	C21H19N4O10S2	3.6	C6H11N
						246,0049	C12H8NOS2	0.8	C9H11N3O9
						218,0098	C11H8NS2	0	CO
HDPA+SO3	pos	7.08	266048	C12H12NO4S	2.3	186.091	C12H12NO	1.1	SO3
						109.052	C6H7NO	-0.9	C6H5
						92,0495	C6H6N	5.4	OH
						80,0503	C5H6N	3.7	CHO
HDPA+SO3	neg	7,08	264034	C12H10NO4S	1.9	184.077	C12H10NO	2.7	SO3
						107.037	C6H5NO	1.9	C6H5; SO3
						79.9568	SO3	3.8	C12H10NO
6PPD+O+NAcCys	pos	7.71	446,2105	C23H32N3O4S	0.2	372.138	C19H22N3O3S	-0.5	C4H10O
						316.161	C18H24N2OS	0	C5H8NO3
						284.189	C18H24N2O	0.7	C5H8NSO3
						243.095	C14H15N2S	0.8	C4H5NO3
						210.116	C14H14N2	-0.5	SH
						216.072	C12H12N2S	-3.7	C2H2
						184.1	C12H12N2	0.2	C2H2S
6PPD+O+C5H7NO3S	neg	7.71	444,1955	C23H30N3O4S	-0.5	315,1529	C18H23N2OS	-0.6	C5H7NO3	N-Acetyl-2-iminopropionic acid
						214,0439	C12H8NOS	0.9	C6H15N
4-HDPA	pos	7,94	186092	C12H12NO	1.1	109.053	C6H7NO	2.8	C6H5
						92,0495	C6H6N	5.4	C6H4O
						80,0503	C5H6N	3.7	C7H6O
HDPA+acetylcysteine	pos	7.98+8.18	345,092	C17H17N2O4S		216.048	C12H10NOS	0.5	C5H7NO3	N-Acetyl-2-iminopropionic acid
HDPA+acetylcysteine	neg	7.98+8.18	343,0755	C17H15N2O4S	0.6	214,0439	C12H8NOS	0.9	C5H7MO3	N-Acetyl-2-iminopropionic acid
6PPD+cysteine	pos	8.07	388,2046	C21H30N3O2S	-0.3	330,127	C17H20N3O2S	-1.8	C4H10
						300,1650	C18H24N2S	3.2	C3H6NO2	Alanine
						268,1935	C18H24N2	-1	C3H4NO2S	Cysteinyl
						184,0990	C12H12N2	5,4	C6H12S
6PPD+cysteine	neg	8,07	386,1896	C21H28N3O2S	-1.6	281,1644	C18H21N2O	-3.6	C3H7NO
						214,0555	C12H10N2S	-4.7	C9H18NO2
6-PPD+glutathione	pos	8.13	572,2549	C28H38N5O6S	-1.4	443,2106	C23H31N4O3S	4	C5H7NO3	Anhydroglutamic acid
						300,1653	C18H24N2S	-2.3	C5H7N2O3	Glutamine
						268.195	C18H24N2	2.2	C5H7N2O3S
						243.095	C14H15N2S	-1.6	C4H9
						215062	C12H11N2S	-3.7	C2H4
						211.124	C14H15N2	4,7	C14H9
						184,0990	C12H12N2	5,4	C6H12
						145.062	C3H7N5O2	2.8
6-PPD+glutathione	neg	8.13	570,2386	C28H36N5O6S	0.2	299,1579	C18H23N2S		C10H13N3O6
						272088	C14H14N3OS
						254077	C14H12N3S
						143,0456	C5H7N2O3
4-HDPA+Cys-Gly+Acetyl	pos	8.32	407.126	C19H23N2O6S	-1	375.101	C18H19N2O5S	-0.3	CH3OH
						347,1058	C17H19N2O4S	2,3	CO
						218063	C12H12NOS	-1.8	C5H7NO3	N-Acetyl-2-iminopropionic acid
4-HDPA+Cys-Gly+Acetyl	neg	8.32	405,1123	C19H21N2O6S	0.7	375,1013	C18H19N2O5S	0.5	CH2O
						276,0696	C14H14NO3S	0.7	C4H5NO2
						246,0585	C13H12NO2S	-1.6	CH2O
						230,0274	C12H8NO2S	-0.9	CH4
6-PPD	pos	8.42	269,2072	C18H25N2	4.1	211.124	C14H15N2	0.5	C4H10
						184,0990	C12H12N2	5,4	C2H3
						167,073	C12H9N	-5.4	NH3
6PPD+acetylcysteine	neg	8.83	428,2013	C23H30N3O3S	-0.7	325.183	C16H27N3O2S	2.8	C8H14O3
						214.056	C12H10N2S	-4.2	C12H21NO5
						299,1584	C18H23N2S	0.3	C5H7O3N
						241,1047	C12H14N2SNa	0.8	C4H10
						221,0815	C12H13O4	-0.5	2CO2
6PPD+acetylcysteine	pos	8.83	430,2148	C23H32N3O3S	4.9	300,1658	C18H24N2S	-1	C5H8NO3
						285,1421	C17H21N2S	-1.4	C6H11NO3
						268,1945	C18H24N2	0.7	C5H8NO3S	NAcCys
						253,1696	C17H21N2	-0.4	C6H11NO3S
						243.095	C14H15N2S	0.8	C4H9
						216,0721	C12H12N2S	0	C11H20NO3
						211,1231	C14H15N2	-0.5	C4H9S
						184,0994	C12H12N2	1.6	C2H3
6PPD-Q	pos	10.98	299,1760	C18H23N2O2	4.1

## Sheet: TPs of 6PPDQ
TP Name	ionisation mode	retention time	exact mass	assigned formula	∆ppm molecular ion	fragments detected	assigned fragments	∆ppm fragment	Neutral loss	Comment
6PPDQ+2O+glucuronide	neg	6.83	505,1826	C24H29N2O10	0.8	329,1502	C18H21N2O4	0.3	C6H8O6	Glucuronidyl
						228,0537	C12H8N2O3	0.9	C6H13O4
6PPDQ+2O+glucuronide	pos	6.83	507,1978	C24H31N2O10	-0.2	407,1107	C18H19N2O9	0.5	C6H10O
						257,0918	C14H13N2O3	3.1	C4H6O6
						231,0763	C12H11N2O3	-3	C6H8O6	AnhydroGlc
						203,0817	C11H11N2O2	-0.2	CO
						186,0545	C11H8NO2
6PPDQ+2O+glucuronide	neg	6.91	505,1826	C24H29N2O10	0.8	329,1502	C18H21N2O4	0.3	C6H8O6	Glucuronidyl
						228,0537	C12H8N2O3	0.9	C6H13O4
6PPDQ+2O+glucuronide	pos	6.91	507,1978	C24H31N2O10	-0.2	407,1107	C18H19N2O9	0.5	C6H10O
						231,0763	C12H11N2O3	-3	C6H8O6	AnhydroGlc
						203,0817	C11H11N2O2	-0.2	CO
						186,0545	C11H8NO2
6PPDQ+2O+glucuronide	pos	7.46	507,1978	C24H31N2O10	-0.2	231,0763	C12H11N2O3	-3	C6H8O6	AnhydroGlc
6PPDQ+2O+glucuronide	neg	7.46	505,1826	C24H29N2O10	0.8
6PPDQ+2O+glucuronide	pos	7.6	507,1978	C24H31N2O10	-0.2	231,0763	C12H11N2O3	-3	C6H8O6	AnhydroGlc
6PPDQ+2O+glucuronide	neg	7.6	505,1826	C24H29N2O10	0.8
6-PPDQ+2O+SO3	neg	7,23+7,32	409,1063	C18H21N2O7S	-0.5	329,1500	C18H21N2O4	0.3	SO3
						250.111	C10H20NO4S	-2	C8HNO3
						228,0529	C12H8N2O3	-0.4	C6H13O4S
						271.108	C15H15N2O3	-2.2	C3H6O4S
6-PPDQ+2O+SO3	pos	7,23+7,32	411.122	C18H23N2O7S	-1.9
6PPDQ+O+glucuronide	pos	8.6	491,2030	C24H31N2O9	0	315,1699	C18H23N2O3	3.2	C6H8O6	AnhydroGlc
6PPDQ+ O + Glucuronide	neg	8.6	489.188	C24H29N2O9	2.2	313,1552	C18H21N2O3	1	C6H8O6
6PPDQ+O+GSH	neg	8.62	618,222	C28H36N5O9S	-3	313,1555	C18H21N2O3	1	C10H15N3O6S	Glutathionyl
						213,0653	C12H9N2O2	-5.2	C6H12O
6PPDQ+O+GSH	pos	8.62	620,2386	C28H38N5O9S		315,1708	C18H23N2O3	-0.3	C10H15N3O6S	Glutathionyl
						215,0815	C12H11N2O2	2.8	C6H12O
6PPDHQ+acylglucuronide+NAcCys	neg	8.87	680,2127	C30H38N3O13S	0.3	432,1598	C21H26N3O5S	1.2	C9H12O7 (C6H8O6+CH3OH)
						345,1270	C18H21N2O3S	-0.9	C3H5NO2	Alanine
6PPDHQ+acylglucuronide+NAcCys	pos	8.87	682,2278	C30H40N3O13S	-0.6	506,1950	C24H32N3O7S	-2.2	C6H8O6	AnhydroGlc
						434,1750	C21H28N3O5S	-3.9	C3H4O2
6PPDQ+O+glucuronide	pos	8.96	491,2030	C24H31N2O9	0	315,1699	C18H23N2O3	3.2	C6H8O6	AnhydroGlc
						231,0761	C12H11N2O3	2.2	C6H12
						203,0817	C11H11N2O2	-0.2	CO
						186,0545	C11H8NO2	0	NH3
6PPDQ+ O + Glucuronide	neg	8.96	489.188	C24H29N2O9	2.2	313,1552	C18H21N2O3	1	C6H8O6	Glucuronidyl
						228,0538	C12H8N2O3	1.3	C6H3
						175,0244	C6H7O6	0.6	C18H21N2O3
						135,0109	C6H3N2O2	-2.2	C6H5O
						113,0238	C5H5O3	0.9
6PPDQ+2O+CH3+Cys	pos	9.03	464,1835	C22H29N3O6S	-1.5	331,1649	C18H23N2O4	-2.7	C4H6NO2S
						247,0708	C12H11N2O4	-4.5	C6H12
6PPDQ+2O+CH3+Cys	neg	9.03	462,1694	C22H28N3O6S	-1.1	329,1501	C18H21N2O4	-0.6	C4H6NO2S
6-PPDQ+2O+SO3	neg	9.37	409,1063	C18H21N2O7S	-0.5	329,1501	C18H21N2O4	-0.6	SO3
6-PPDQ+O+SO3	pos	9.48	395.126	C18H23N2O6S	-4.3	311.033	C12H11N2O6S	-2.6	C6H10
						231.078	C12H11N2O3	-0.4	C6H10O3S
						186,0545	C11H8NO2	0	CH3NO
6-PPDQ+O+SO3	neg	9.48	393.118	C18H21N2O6S	2.8	313,1551	C18H21N2O3	2.6	SO3
						228,0513	C12H8N2O3	2.6	C6H13
						135,0109	C6H3N2O2	-2.2	C6H5O
6PPDQ+O+NacCys	pos	9.68	476,1846	C23H29N3O6S	-0.6	347,1416	C18H23N2O3S	3.7	C5H6NO3
						287,0486	C14H11N2O3S	-1.4	C4H12
						261,0328	C12H9N2O3S	-2.3	C2H2
6PPDQ+O	pos	9.99	315,1702	C18H23N2O3	0.3	231077	C12H11N2O3	3	C6H12
						203.082	C11H11N2O2	-0.5	C7H12O
6PPD-Q	pos	10.98	299,1760	C18H23N2O2	4.1
